# Supplementary material for: Estimating the basic reproduction rate of HFMD using the time series SIR model in Guangdong, China
Source: PLoS One. 2017 Jul 10;12(7):e0179623. doi: 10.1371/journal.pone.0179623 (PMC5503211; doi:10.1371/journal.pone.0179623)
Supplement: S1 Dataset — Monthly case counts of HFMD for Guangdong, from January 2009 to December 2012. Annual population (× 10,000) and birth counts (× 10,000) of Guangdong, from 2009 to 2012. (XLSX) [file pone.0179623.s001.xlsx]

## Sheet: S2Dataset
year	Jan	Feb	Mar	Apr	May	Jun	Jul	Aug	Sep	Otc	Nov	Dec	population	births
2009	542	708	5009	14466	10339	13552	10540	6249	9799	10047	6278	5538	1044.09	113
2010	7061	4449	12652	32890	41684	34104	26617	16715	18337	18310	7886	5912	1044.09	115
2011	2774	1159	3027	9048	37463	48200	45047	26276	27345	26461	30372	16722	1050.5	109.44
2012	5914	6182	19644	45311	68123	38705	25781	19171	33807	28145	21973	18470	1059.4	122.37
