# Supplementary material for: Estimating the basic reproduction rate of HFMD using the time series SIR model in Guangdong, China
Source: PLoS One. 2017 Jul 10;12(7):e0179623. doi: 10.1371/journal.pone.0179623 (PMC5503211; doi:10.1371/journal.pone.0179623)
Supplement: S1 Table — (XLSX) [file pone.0179623.s002.xlsx]

## Sheet: stable1
level	dataset	alpha	beta1	beta2	beta3	beta4	beta5	beta6	beta7	beta8	beta9	beta10	beta11	beta12	beta13	beta14	beta15	beta16	beta17	beta18	beta19	beta20	beta21	beta22	beta23	beta24	beta25	beta26
tatal	total	0.843845	1.69292e-06	2.46254e-06	3.39831e-06	4.76476e-06	6.01021e-06	6.17026e-06	6.14776e-06	5.23434e-06	4.73881e-06	5.27125e-06	3.99862e-06	4.40376e-06	4.24305e-06	3.07096e-06	3.13014e-06	3.80707e-06	4.18848e-06	5.42433e-06	3.74446e-06	2.7269e-06	3.48434e-06	2.9675e-06	3.52099e-06	3.67045e-06	3.38057e-06	2.23834e-06
Serotype	EV71	0.880685	6.32017e-07	1.95139e-06	1.91261e-06	1.30893e-06	1.75673e-06	9.31775e-07	1.0432e-06	1.31533e-06	1.18724e-06	1.30723e-06	1.03355e-06	6.61839e-07	5.41841e-07	1.09769e-06	4.8662e-07	1.4428e-06	9.01273e-07	7.69817e-07	6.56745e-07	8.37061e-07	7.39037e-07	8.97888e-07	7.67871e-07	3.82344e-07	5.95318e-07	7.44299e-07
Serotype	CVA16	0.778583	7.26335e-06	4.47754e-06	1.33118e-05	2.12264e-05	1.22481e-05	1.26654e-05	1.02217e-05	1.13587e-05	1.01825e-05	7.39969e-06	8.54086e-06	7.97977e-06	6.97635e-06	8.26415e-06	6.58742e-06	7.03383e-06	7.48503e-06	6.49241e-06	6.7242e-06	4.45814e-06	3.26516e-06	4.38404e-06	5.09903e-06	6.99263e-06	2.9618e-06	7.90187e-06
Serotype	Other	0.791309	5.06355e-06	5.63183e-06	6.85725e-06	7.43078e-06	1.15697e-05	1.34546e-05	1.07379e-05	7.79413e-06	6.26237e-06	7.93495e-06	8.56773e-06	6.71442e-06	7.05339e-06	7.35212e-06	4.85311e-06	7.15427e-06	1.67166e-05	9.56131e-06	5.94952e-06	7.20751e-06	5.88322e-06	4.42217e-06	5.71452e-06	4.16722e-06	5.58219e-06	2.11299e-06
Serotype	Unknown	0.843758	1.68875e-06	2.45344e-06	3.40542e-06	4.7307e-06	5.99999e-06	6.20299e-06	6.26828e-06	5.3107e-06	4.80813e-06	5.31422e-06	4.01374e-06	4.41474e-06	4.24582e-06	3.06853e-06	3.12916e-06	3.80423e-06	4.18614e-06	5.41771e-06	3.73942e-06	2.71841e-06	3.47227e-06	2.96049e-06	3.50764e-06	3.65027e-06	3.36858e-06	2.22918e-06
city	Guangzhou	0.912799	6.72805e-06	1.32369e-05	1.1054e-05	2.2181e-05	2.57568e-05	2.17162e-05	2.5044e-05	1.94801e-05	1.74554e-05	1.4568e-05	1.45974e-05	2.08168e-05	1.51946e-05	1.09875e-05	1.58188e-05	1.56336e-05	1.69613e-05	2.10994e-05	1.81642e-05	1.33657e-05	1.47365e-05	1.26765e-05	1.55161e-05	1.30997e-05	1.43092e-05	8.76243e-06
city	Shaoguan	0.798253	3.35105e-05	8.06516e-05	6.17004e-05	0.00014106	0.000171911	0.000265664	0.00021487	0.000198532	0.00018527	0.000110144	0.000110863	0.000133471	9.90485e-05	8.43362e-05	8.01688e-05	6.12124e-05	9.48984e-05	0.000158422	0.000134232	9.06809e-05	6.38665e-05	0.000121562	0.000121795	6.35082e-05	9.12686e-05	8.46528e-05
city	Shenzhen	0.843042	1.56261e-05	2.19372e-05	2.50281e-05	5.55595e-05	5.91102e-05	5.40548e-05	5.68486e-05	3.83292e-05	4.43065e-05	2.94707e-05	2.27496e-05	4.41599e-05	2.45756e-05	2.27452e-05	2.45901e-05	3.84559e-05	3.07024e-05	6.22983e-05	3.22023e-05	3.05199e-05	1.99596e-05	2.44278e-05	3.84196e-05	2.32316e-05	2.45565e-05	2.29202e-05
city	Shantou	0.940965	1.64932e-05	1.42519e-05	3.14104e-05	3.08804e-05	2.6459e-05	3.00312e-05	4.15901e-05	5.07311e-05	3.0137e-05	3.16182e-05	2.44913e-05	2.67105e-05	2.66358e-05	2.84225e-05	3.2923e-05	2.84674e-05	2.35977e-05	4.09934e-05	3.70796e-05	1.70191e-05	2.47173e-05	2.63101e-05	2.19079e-05	2.33653e-05	2.92108e-05	1.93104e-05
city	Foshan	0.820497	2.61169e-05	1.56323e-05	4.06421e-05	4.84914e-05	5.29685e-05	5.52347e-05	6.91403e-05	4.43948e-05	5.52973e-05	4.22277e-05	3.91716e-05	4.36682e-05	3.40466e-05	3.8266e-05	4.63867e-05	2.56154e-05	2.90645e-05	6.72354e-05	3.95117e-05	2.39915e-05	3.3052e-05	2.5515e-05	3.05977e-05	3.37556e-05	2.94219e-05	1.46597e-05
city	Zhanjiang	0.850565	1.87705e-05	2.95539e-05	3.5608e-05	4.9841e-05	4.08084e-05	7.66391e-05	8.06226e-05	4.46604e-05	4.68743e-05	4.57283e-05	2.92738e-05	3.96647e-05	3.74815e-05	3.90492e-05	3.5708e-05	3.85578e-05	4.92956e-05	8.16196e-05	3.55321e-05	3.60468e-05	3.21286e-05	3.20121e-05	3.91649e-05	2.59577e-05	2.73798e-05	2.3131e-05
city	Huizhou	0.903107	2.78094e-05	2.06835e-05	4.14572e-05	7.39927e-05	5.75171e-05	6.45819e-05	4.97976e-05	5.73265e-05	5.22676e-05	5.5201e-05	3.36282e-05	4.99643e-05	2.99452e-05	2.8601e-05	4.11696e-05	3.87509e-05	3.33726e-05	7.6227e-05	4.98866e-05	3.98862e-05	3.24028e-05	3.96739e-05	3.40867e-05	3.40907e-05	3.43222e-05	2.45874e-05
city	Meizhou	0.895336	2.61765e-05	3.32877e-05	3.75027e-05	6.01286e-05	5.16315e-05	7.36707e-05	6.2751e-05	6.27049e-05	6.78301e-05	4.74181e-05	4.67186e-05	6.31123e-05	4.40156e-05	2.67919e-05	3.97283e-05	3.88173e-05	3.19798e-05	9.00767e-05	6.98182e-05	2.88731e-05	3.90597e-05	2.92605e-05	4.69472e-05	4.06838e-05	4.55958e-05	3.83993e-05
city	Shanwei	0.884921	4.3242e-05	9.65725e-05	0.000112277	0.000131026	0.000113477	6.79573e-05	6.69126e-05	8.83247e-05	8.89827e-05	7.86753e-05	5.96063e-05	7.19532e-05	6.14187e-05	4.74564e-05	6.63585e-05	0.000105283	7.26816e-05	5.08601e-05	6.18579e-05	5.18983e-05	5.26541e-05	3.75725e-05	7.5574e-05	2.54554e-05	6.5101e-05	3.53874e-05
city	Yangjiang	0.838323	5.33688e-05	6.76126e-05	8.99817e-05	0.00013281	0.000165558	0.000162169	0.000108471	0.000137221	6.86317e-05	0.000109288	0.000110986	0.000103863	7.58053e-05	8.98275e-05	9.37946e-05	0.000105012	0.000153664	0.000111451	8.06844e-05	0.000107571	8.52154e-05	8.08638e-05	6.82852e-05	5.4292e-05	4.36454e-05	7.29288e-05
city	Qingyuan	0.859045	2.12641e-05	4.29097e-05	4.94666e-05	0.000105112	9.54611e-05	0.000135352	8.70808e-05	6.96903e-05	8.34096e-05	7.18382e-05	8.93504e-05	7.4602e-05	5.22923e-05	5.19279e-05	7.39378e-05	7.14325e-05	5.94599e-05	7.04804e-05	7.30887e-05	6.81873e-05	4.8004e-05	5.12187e-05	6.86008e-05	6.85978e-05	6.79556e-05	5.34259e-05
city	Dongguan	0.878942	1.05905e-05	2.78636e-05	3.00132e-05	3.0096e-05	3.28101e-05	3.54769e-05	3.76957e-05	2.40686e-05	3.74234e-05	2.80587e-05	2.76447e-05	3.38025e-05	2.5345e-05	1.85731e-05	2.03475e-05	2.36945e-05	2.65088e-05	3.96953e-05	3.3917e-05	2.3932e-05	2.33558e-05	1.98109e-05	3.97789e-05	2.23928e-05	2.22706e-05	2.04283e-05
city	Zhuhai	0.899637	4.31947e-05	6.34355e-05	0.000113675	0.00016458	0.000145198	0.00011093	0.000144651	0.000124909	0.00012567	0.000161341	7.50645e-05	8.32722e-05	8.86711e-05	8.16515e-05	7.68856e-05	0.000109237	0.000101507	0.000131567	0.000100668	7.67319e-05	9.86878e-05	5.22595e-05	8.74883e-05	5.74295e-05	5.77848e-05	5.1095e-05
city	Jiangmen	0.857726	2.67648e-05	3.26718e-05	3.34142e-05	7.23994e-05	8.09419e-05	9.10523e-05	9.9532e-05	9.89069e-05	6.37304e-05	6.63672e-05	7.36522e-05	6.10621e-05	5.12979e-05	3.77328e-05	4.51609e-05	5.56627e-05	4.19981e-05	9.42819e-05	7.81952e-05	4.41139e-05	4.54207e-05	4.59944e-05	4.05806e-05	4.44979e-05	4.5035e-05	3.49941e-05
city	Zhaoqing	0.778637	4.19062e-05	2.67183e-05	7.8948e-05	7.28701e-05	5.7834e-05	0.000123728	0.000140688	8.26808e-05	7.2538e-05	0.000108276	8.93585e-05	0.000105681	9.71137e-05	8.45325e-05	5.09975e-05	6.62888e-05	6.50148e-05	6.94054e-05	8.2743e-05	4.85339e-05	0.000104555	5.70131e-05	6.72875e-05	6.4451e-05	5.68444e-05	4.04932e-05
city	Chaozhou	0.848958	3.38754e-05	5.69779e-05	4.81773e-05	6.42319e-05	8.16948e-05	9.00284e-05	0.000108117	8.84124e-05	5.99143e-05	8.40975e-05	9.28314e-05	5.48758e-05	5.59476e-05	6.50294e-05	4.30499e-05	4.27105e-05	4.48633e-05	7.55536e-05	4.93473e-05	4.36839e-05	7.5354e-05	5.01595e-05	5.24558e-05	4.75428e-05	6.13588e-05	2.53998e-05
city	Heyuan	0.863757	3.1423e-05	4.7666e-05	7.91447e-05	0.000103252	0.000113116	0.000113521	9.63925e-05	8.62258e-05	9.57309e-05	7.58899e-05	6.69214e-05	7.92392e-05	5.42425e-05	4.84739e-05	5.32657e-05	5.42956e-05	5.20585e-05	0.000111752	9.41986e-05	6.88327e-05	4.66982e-05	6.66069e-05	5.83845e-05	5.27411e-05	5.546e-05	5.07562e-05
city	Maoming	0.820772	4.31729e-05	2.27009e-05	5.52819e-05	0.00010984	8.1837e-05	5.57756e-05	8.01958e-05	6.94916e-05	6.07559e-05	6.2564e-05	4.44077e-05	6.17694e-05	3.67672e-05	4.53142e-05	4.99064e-05	5.58863e-05	5.62079e-05	7.31035e-05	5.45666e-05	5.60876e-05	6.0739e-05	4.70151e-05	4.04672e-05	4.46354e-05	4.12251e-05	3.32146e-05
city	Jieyang	0.871077	1.87294e-05	3.74149e-05	2.16999e-05	2.44224e-05	2.91823e-05	4.68168e-05	3.14886e-05	3.05873e-05	3.3129e-05	3.32259e-05	3.10255e-05	2.94428e-05	2.10589e-05	2.04462e-05	2.37889e-05	2.54782e-05	1.69603e-05	3.20079e-05	2.54161e-05	2.52176e-05	2.24616e-05	1.91825e-05	2.58438e-05	1.97694e-05	2.00794e-05	1.25916e-05
city	Zhongshan	0.86586	3.00206e-05	4.05926e-05	9.31023e-05	0.000106287	9.03732e-05	0.000175154	9.24799e-05	9.56086e-05	6.37274e-05	7.0479e-05	7.83636e-05	7.47762e-05	5.49868e-05	5.68986e-05	5.65188e-05	6.55661e-05	7.07731e-05	0.00014826	9.19719e-05	4.20175e-05	5.51532e-05	6.3465e-05	7.0151e-05	5.03927e-05	7.74745e-05	4.50463e-05
city	Yunfu	0.818968	9.75414e-05	6.78379e-05	8.62799e-05	0.000122354	0.00010382	0.000112598	8.02179e-05	0.00012962	0.00014134	0.000129884	0.000128735	0.000121726	9.41353e-05	6.74728e-05	8.64529e-05	9.69293e-05	0.00012648	9.76365e-05	6.20819e-05	7.14978e-05	8.13167e-05	9.32688e-05	9.33813e-05	6.14868e-05	7.08799e-05	7.75465e-05
county	Liwan	0.738722	0.000719846	0.00125459	0.00119718	0.00176283	0.00313317	0.00271031	0.00203395	0.00300433	0.00268856	0.00210917	0.00233982	0.00264729	0.00139552	0.0017246	0.00208571	0.00218157	0.00249632	0.00212634	0.00183473	0.00228269	0.00217693	0.00169356	0.00177709	0.00245848	0.000723205	0.000860391
county	Yuexiu	0.745581	0.000527917	0.000367106	0.000822546	0.000446706	0.0022198	0.00211188	0.00132904	0.00131321	0.00135169	0.00158464	0.00128809	0.00146244	0.00152836	0.00103213	0.000660967	0.0010063	0.00108711	0.00201713	0.00158824	0.000872782	0.00112756	0.000898096	0.0011747	0.00153688	0.000818043	0.000857829
county	Renhua	0.786332	0.00400507	0.0169502	0.0130089	0.0130742	0.0081377	0.0143949	0.0107705	0.0169227	0.0168874	0.00981384	0.0133649	0.0165944	0.0106239	0.0147508	0.0116481	0.0095782	0.0103114	0.011401	0.0139092	0.0188004	0.00487025	0.0177782	0.00536895	0.0220459	0.0194598	0.00324441
county	Luohu	0.891891	0.000287221	0.000333163	0.000614797	0.000710294	0.00102051	0.000728196	0.000734301	0.000931504	0.000575573	0.000612945	0.000547076	0.000645537	0.000705826	0.000385346	0.000482084	0.000439552	0.00064681	0.000852044	0.000776879	0.000417929	0.00071094	0.000364226	0.000673281	0.000315681	0.000354976	0.000276699
county	Nanshan	0.71746	0.000599352	0.000450838	0.000771691	0.001266	0.00117004	0.00142587	0.00160724	0.00138181	0.000937187	0.00123294	0.00120172	0.0012393	0.00127617	0.000718475	0.00124741	0.00109721	0.00143187	0.00138085	0.00136584	0.000830197	0.000886175	0.000819081	0.000763845	0.000483431	0.00044814	0.000606048
county	Haojiang	0.721334	0.00149247	0.00242627	0.00294603	0.00202748	0.00214109	0.00316913	0.00468426	0.00236466	0.0020597	0.00244809	0.00409138	0.00196841	0.00273617	0.00326056	0.00205053	0.00187562	0.00336435	0.00357456	0.00166365	0.00187789	0.00166851	0.00175766	0.00134827	0.00159691	0.000971771	0.00196281
county	Chaoyang	0.904317	0.000110601	0.00014277	0.000144743	0.000180594	0.000154088	0.000163852	0.000215894	0.000181	0.000153724	0.000132143	0.000105649	0.000164731	0.000133643	0.000188731	0.000140844	0.000140389	0.000165677	0.000197318	0.00014024	0.000117068	0.000187522	0.000155083	0.000159645	9.71339e-05	8.8772e-05	0.000113925
county	Nanhai	0.925126	4.72813e-05	6.31559e-05	8.66983e-05	0.000125296	9.59912e-05	0.000154885	0.000110133	7.27674e-05	9.39642e-05	9.12213e-05	6.70045e-05	9.58568e-05	8.56158e-05	7.7852e-05	5.56076e-05	6.17455e-05	7.38435e-05	8.31849e-05	7.63596e-05	5.87392e-05	9.40924e-05	6.31313e-05	8.05226e-05	7.88792e-05	8.58997e-05	4.16707e-05
county	Leizhou	0.69382	0.000935889	0.000446804	0.00104925	0.000638122	0.001558	0.00146462	0.00188066	0.00114041	0.00101352	0.000818896	0.00145424	0.00103149	0.000774268	0.0012851	0.000871616	0.00126896	0.001503	0.0015731	0.00159715	0.00210824	0.000998514	0.00120659	0.00106968	0.00134122	0.000615552	0.000650622
county	Boluo	0.902992	0.000177961	0.000172162	0.000179616	0.000314494	0.000196457	0.000229638	0.000239022	0.000243847	0.000173875	0.000217387	0.000283662	0.000174255	0.000175899	0.000146671	0.000147049	0.000183147	0.000193311	0.000314329	0.000316332	0.000227338	0.000210512	0.000193871	0.000187526	0.000186261	0.000131309	0.000134196
county	Meijiang	0.961874	0.000476531	0.000358342	0.000827305	0.000717551	0.00134529	0.00103864	0.000748431	0.000816189	0.000740594	0.000481067	0.000730884	0.000491514	0.000483158	0.000457828	0.00029292	0.000549021	0.00126214	0.000583106	0.000400356	0.000464843	0.000900712	0.00032993	0.000504322	0.000656974	0.000247449	0.000284144
county	Meixian	0.96822	0.000150538	0.00042992	0.000474038	0.000197427	0.000796448	0.000303907	0.000431494	0.000392775	0.000234479	0.000286382	0.000195154	0.000199127	0.000289892	0.000181701	0.000206349	0.000400727	0.00036763	0.000339501	0.000207395	0.000264091	0.000248856	0.000146025	0.000166182	0.000183598	0.000137026	0.000174381
county	Xingning	0.761877	0.000461995	0.00023566	0.000343035	0.00075212	0.000734635	0.000536099	0.000678498	0.00047971	0.00075549	0.00058996	0.000506863	0.000385352	0.000414242	0.000347799	0.000277603	0.000377218	0.000569181	0.000420052	0.00032826	0.000394746	0.000196575	0.0003449	0.000401623	0.000176376	0.00039341	0.000176326
county	Lufeng	0.799933	0.000390623	0.000441365	0.000353072	0.000464624	0.00022465	0.000290115	0.000308246	0.000274411	0.000449533	0.00034341	0.000180839	0.000380802	0.000403205	0.000275425	0.000371133	0.000508375	0.000238703	0.000222933	0.000189601	0.000143701	0.000163045	0.000189741	0.000123295	0.00057964	8.50212e-05	0.00020724
county	Jiangcheng	0.744493	0.000372373	0.000526526	0.000583456	0.000783642	0.00138763	0.00142745	0.00113593	0.000958586	0.000744465	0.000904629	0.00116123	0.00073516	0.00105978	0.000788632	0.00108695	0.000740343	0.00194237	0.00108291	0.000666889	0.000760845	0.000837996	0.000523776	0.000528494	0.000430877	0.000561064	0.000550855
county	Yangxi	0.830389	0.00170136	0.000843782	0.00163636	0.0022657	0.00133344	0.00111054	0.0010543	0.00181545	0.00206372	0.00140969	0.00216923	0.00139104	0.00168122	0.0012398	0.00157183	0.00124335	0.0015941	0.000965303	0.000638301	0.00114351	0.00106669	0.00217189	0.00167191	0.00148126	0.0023478	0.00139262
county	Fogang	0.72532	0.000955944	0.000772302	0.00107441	0.00249797	0.00252572	0.00198835	0.00190418	0.00132674	0.00198958	0.00190925	0.00161904	0.00166088	0.0017735	0.00102339	0.00192458	0.00182116	0.00185385	0.00185301	0.00107702	0.000838746	0.00189734	0.00121023	0.00151109	0.00161049	0.000659789	0.00159072
county	Dongguan	0.765383	9.47134e-05	0.000140128	0.000152293	0.000200749	0.000228809	0.000260848	0.000228666	0.000257219	0.000246421	0.000242394	0.000146719	0.000226297	0.000172418	0.000123719	0.000129455	0.000146975	0.000161233	0.000311842	0.000219093	0.000122234	0.00019084	0.000124453	0.000188451	0.000106667	0.000131476	9.91558e-05
county	Haizhu	0.810623	0.000128448	0.000166054	0.000138063	0.00029761	0.000477477	0.00049069	0.000381399	0.000258377	0.000499213	0.000321452	0.000238661	0.000281231	0.000271013	0.00018723	0.000211576	0.000278094	0.00025104	0.000407998	0.000278653	0.000182799	0.000220334	0.000184644	0.000172424	0.000233244	0.000211287	0.000157135
county	Zengcheng	0.708684	0.00066508	0.000573946	0.00125028	0.000995683	0.00189795	0.00157504	0.00155152	0.00123219	0.00134748	0.0013081	0.00155685	0.00114145	0.00135376	0.0013591	0.00165379	0.0017013	0.0019168	0.000979922	0.00103111	0.00108158	0.00101844	0.00103557	0.000860547	0.000632727	0.00054694	0.000837104
county	Qujiang	0.806902	0.00110056	0.0028886	0.0020592	0.00191705	0.00320679	0.00222811	0.00203127	0.00217895	0.00202333	0.00182944	0.00166368	0.00120662	0.00188851	0.00194497	0.00213161	0.00201793	0.0030751	0.0014904	0.00187304	0.00137541	0.00154513	0.000724527	0.00309502	0.00094574	0.00120399	0.000936951
county	Longgang	0.737318	0.000218786	0.000163283	0.000396335	0.00055253	0.000695833	0.000583699	0.000533906	0.00055236	0.000617647	0.000490268	0.000496729	0.00057967	0.000406166	0.000379535	0.000493993	0.000375332	0.00048351	0.000808506	0.000455109	0.000261144	0.000349115	0.000425657	0.000485646	0.000279909	0.000290524	0.000213035
county	Xiangzhou	0.810384	0.000417818	0.000787623	0.00112836	0.00122643	0.00122801	0.00107161	0.00140091	0.00116469	0.00125503	0.00113935	0.00124127	0.00180766	0.00115972	0.00102734	0.000602213	0.00132461	0.00119757	0.00247427	0.00157324	0.00120365	0.000941557	0.00109512	0.00106376	0.00108611	0.00101627	0.000607901
county	Jinping	0.619724	0.000510364	0.000305459	0.000640272	0.000948033	0.00078283	0.00106156	0.00184939	0.00145193	0.0014643	0.00132991	0.00136894	0.00141837	0.0011575	0.00101242	0.000969347	0.0011541	0.00087781	0.00184106	0.00143289	0.000657276	0.000900949	0.00115079	0.0010568	0.000904834	0.00127806	0.000332414
county	Chancheng	0.721707	0.000537318	0.000251546	0.000516718	0.000610911	0.000535095	0.00082338	0.00110591	0.000575695	0.00102452	0.000844236	0.000611747	0.000759609	0.000583346	0.000633081	0.000592603	0.000506936	0.000718601	0.000896812	0.000575016	0.0005146	0.000666844	0.000500853	0.000497184	0.000578502	0.000455476	0.000283553
county	Pengjiang	0.829577	0.000167543	0.00042408	0.000357093	0.00101379	0.000547824	0.000705911	0.00045636	0.000510454	0.000300463	0.000353876	0.000294649	0.000263727	0.000418324	0.000323646	0.000394205	0.000405387	0.00051558	0.000347018	0.0002743	0.000314936	0.00036755	0.000315056	0.000294919	0.000269548	0.000122748	0.000112876
county	Sihui	0.741579	0.000836939	0.000550095	0.00228881	0.00148777	0.00182167	0.00115898	0.00105538	0.00163623	0.00167509	0.00142317	0.000570298	0.000939193	0.00096148	0.00132106	0.000918435	0.000834874	0.00137109	0.000779433	0.000753913	0.00090433	0.000748115	0.000410642	0.000468524	0.000553771	0.000180217	0.000665346
county	Huicheng	0.768719	0.00023784	0.000346912	0.000479454	0.000967152	0.000577005	0.000640185	0.000752619	0.00060225	0.000578739	0.000564586	0.000550701	0.000633127	0.00047267	0.000460335	0.000614027	0.000408697	0.000472113	0.000846452	0.000673614	0.000578117	0.000384334	0.000476413	0.00049697	0.000329827	0.000419175	0.000212028
county	Huiyang	0.717625	0.000485193	0.000536567	0.000779858	0.00108228	0.00141095	0.00195638	0.00118639	0.00113391	0.003112	0.00172092	0.0013663	0.00129035	0.00103302	0.000620911	0.000799241	0.00110051	0.00120775	0.00152269	0.00120012	0.000947012	0.000896321	0.000846865	0.000927037	0.000839175	0.000695448	0.000750069
county	Jiaoling	0.875118	0.00222439	0.00295447	0.0038383	0.00194132	0.00283035	0.00240374	0.00246938	0.00376051	0.00253072	0.00352994	0.0027893	0.00144683	0.00446551	0.0028263	0.00150403	0.00155857	0.00978781	0.00584486	0.00434531	0.0022775	0.00313444	0.00112347	0.00622907	0.00241818	0.00197808	0.00293409
county	Luogang	0.774363	0.000878014	0.00134044	0.00202951	0.00201598	0.00210584	0.00195368	0.000848521	0.00130259	0.00160632	0.0014331	0.00161481	0.00106269	0.00163748	0.00162379	0.00146837	0.00124254	0.00121178	0.00167476	0.00131866	0.00119508	0.000828483	0.00103268	0.00292595	0.00106853	0.000801275	0.000634016
county	Zhenjiang	0.808852	0.000314026	0.000422577	0.000412917	0.000622389	0.000998867	0.00110017	0.00145996	0.00158896	0.000836061	0.00147563	0.000661758	0.000892416	0.000555469	0.000603389	0.000516886	0.000340272	0.00100724	0.000593445	0.00102662	0.000541607	0.000635682	0.00076967	0.000658535	0.000238324	0.0003738	0.000708447
county	Lechang	0.614948	0.00377571	0.00305304	0.00563342	0.0032787	0.00915932	0.00682	0.00715684	0.0056538	0.0095606	0.0110239	0.00749866	0.00826553	0.00751148	0.00538946	0.00604468	0.00675179	0.00935985	0.0061282	0.00429837	0.00593009	0.00495767	0.00235016	0.00639998	0.00237809	0.00171038	0.00165723
county	Chenghai	0.641927	0.00174979	0.00227159	0.00298158	0.00203372	0.00337536	0.0044245	0.00372266	0.00389645	0.00379262	0.00362752	0.00322492	0.00575655	0.00392219	0.00349003	0.004955	0.00478429	0.00504442	0.0058229	0.00457868	0.00625293	0.00559723	0.00479174	0.00245408	0.00483012	0.00229759	0.00230873
county	Xiangqiao	0.740628	0.00335756	0.00229326	0.00250038	0.00177571	0.00158472	0.00159433	0.00165785	0.00158698	0.00180966	0.00163574	0.00157304	0.00143788	0.00201657	0.00134366	0.00357458	0.00237544	0.000832377	0.00132554	0.000943778	0.00105559	0.000751575	0.000880892	0.000882028	0.000856824	0.00142157	0.00210346
county	Chaoan	0.803437	0.000176223	0.000413116	0.000285854	0.000390235	0.000364616	0.000855837	0.000679121	0.000613405	0.00052163	0.000585065	0.000379534	0.000532226	0.00054492	0.000380734	0.000335684	0.000537028	0.000553978	0.000705009	0.000628843	0.000457029	0.000412585	0.000610896	0.000507298	0.000332741	0.000405968	0.00027272
county	Huangpu	0.7386	0.000357365	0.000622995	0.000593157	0.000755613	0.00193101	0.00240236	0.000997197	0.00149825	0.00105016	0.000797035	0.00113193	0.000855085	0.000652686	0.000796687	0.00124752	0.00065294	0.0015635	0.00111337	0.00043745	0.00110178	0.000518057	0.000852876	0.000528388	0.000906958	0.000529977	0.000508119
county	Panyu	0.768994	0.000211291	0.000479928	0.000743474	0.000938635	0.000606049	0.000911195	0.000577867	0.000955561	0.000878441	0.000676595	0.000869322	0.000644054	0.000446421	0.000473866	0.000636237	0.000866689	0.000856079	0.000856693	0.000485773	0.00051416	0.000467979	0.00033377	0.000372222	0.000371455	0.000211968	0.000128358
county	Wujiang	0.726566	0.000364695	0.000917593	0.0012678	0.00104821	0.00236785	0.00222355	0.00350707	0.00170939	0.00246887	0.00181769	0.00240494	0.00235621	0.00169118	0.00107753	0.00204792	0.00114015	0.00132489	0.00158266	0.00214042	0.00137386	0.00151407	0.00164681	0.00143267	0.00141011	0.00183707	0.00173082
county	Nanxiong	0.580681	0.00220707	0.00273287	0.0074525	0.00605117	0.00313442	0.00503232	0.00238555	0.0049811	0.00395674	0.00173017	0.00204445	0.00213987	0.00219652	0.00266514	0.00186561	0.00128419	0.00337623	0.00143786	0.00177906	0.000844642	0.00347533	0.00101987	0.0036822	0.00179137	0.00276673	0.00301559
county	Baoan	0.768289	9.64924e-05	0.00018209	0.000220811	0.000384079	0.000466026	0.000525796	0.000449316	0.000352083	0.000358734	0.000348543	0.000278403	0.000399914	0.000302039	0.000200846	0.000262569	0.000306433	0.000295379	0.000460777	0.000334565	0.000277239	0.000217327	0.000266872	0.000315919	0.000199612	0.00025359	0.000155344
county	Doumen	0.635202	0.00171449	0.00259725	0.00578369	0.00641953	0.00793023	0.00503952	0.00515873	0.00463782	0.00476034	0.00726806	0.00554728	0.00517739	0.00391126	0.00761526	0.00458042	0.00507148	0.00626175	0.00429655	0.00486408	0.0031299	0.0031086	0.0024457	0.00124385	0.00124019	0.00280419	0.00211617
county	Wuhua	0.887558	0.000189769	0.00020136	0.000180177	0.000283239	0.000265243	0.000392449	0.000317046	0.000169045	0.000234686	0.000347323	0.000253898	0.000271816	0.000202452	0.000157792	0.000246845	0.000278007	0.000231926	0.000352793	0.000296186	0.000183241	0.000146457	0.000171291	0.000241237	0.00019615	0.000166835	0.00013853
county	Longchuan	0.289216	0.00434608	0.0253501	0.0218884	0.017116	0.0181028	0.0264472	0.0169467	0.0116422	0.0102785	0.0114436	0.00936285	0.00694327	0.0121124	0.00565608	0.00960062	0.00656341	0.0112617	0.00633569	0.00932612	0.00562215	0.00239817	0.00215016	0.00219337	0.00529521	0.00280268	0.00585024
county	Lianping	0.565031	0.00162898	0.00180838	0.00171313	0.00312543	0.00801104	0.00602817	0.00371491	0.00487481	0.00270218	0.00501413	0.00301104	0.00313345	0.00230194	0.00302314	0.00145893	0.0028931	0.00301823	0.00316809	0.00194328	0.00293008	0.00217574	0.000778138	0.00313232	0.00205141	0.000826547	0.00121218
county	Qingxin	0.784734	0.000632483	0.000646008	0.000720814	0.00081783	0.0008606	0.000656069	0.000832435	0.000600819	0.000504212	0.000618645	0.000500812	0.000543183	0.000393906	0.000461036	0.00060481	0.000609923	0.000387901	0.000230949	0.000443749	0.000304275	0.000494652	0.00055923	0.000765801	0.000286722	0.000173164	0.00031201
county	Yingde	0.434839	0.00126	0.00171133	0.00493547	0.00582579	0.00926349	0.00490862	0.00526449	0.0046078	0.00479807	0.0051703	0.00433717	0.00299323	0.001719	0.0036221	0.00212661	0.00425668	0.00339831	0.00211092	0.003142	0.00171728	0.00198332	0.0012884	0.00100501	0.000599417	0.000771953	0.00065391
county	Jinwan	0.599162	0.00173679	0.00258842	0.00405412	0.00280522	0.00407912	0.00512665	0.0037591	0.00505653	0.00536091	0.00437032	0.00494991	0.00418208	0.00378468	0.00321434	0.0034767	0.00377712	0.00389246	0.00222932	0.00230102	0.00309521	0.00388674	0.00134186	0.00235225	0.00340856	0.00134068	0.0020477
county	Shunde	0.722157	0.000242316	0.000235447	0.000407208	0.000513525	0.000491504	0.00070624	0.000859377	0.000732581	0.000624788	0.000664475	0.000671914	0.000535408	0.000579144	0.000631914	0.000447674	0.000522257	0.000425895	0.000778262	0.000470781	0.000402499	0.000525906	0.000386404	0.00038699	0.00046873	0.000376969	0.000198816
county	Gaoming	0.64182	0.00127349	0.000510914	0.00108842	0.0023396	0.00287894	0.00483978	0.0042332	0.00503598	0.00534836	0.00408278	0.00391757	0.00513577	0.00280114	0.00228125	0.00243813	0.00183886	0.00397089	0.00328036	0.00243063	0.00267214	0.00238954	0.00301323	0.00168645	0.00164526	0.00119776	0.00123906
county	Heshan	0.677198	0.000539088	0.000663336	0.000602323	0.00142723	0.00121908	0.00139503	0.00187368	0.000871977	0.00131877	0.0013486	0.0013475	0.00114764	0.00123268	0.0010593	0.000731263	0.00161491	0.00112875	0.00164327	0.000742183	0.000885934	0.000934993	0.000645929	0.000873923	0.00104813	0.000544202	0.000537948
county	Suixi	0.719898	0.00073525	0.000698359	0.000972001	0.00101676	0.00199663	0.00162286	0.00133174	0.000968285	0.00116964	0.00146424	0.00107616	0.00102688	0.00104293	0.00146194	0.00110871	0.00131772	0.00155113	0.00143663	0.00130066	0.00127567	0.000699135	0.000920053	0.000899654	0.000733818	0.000575557	0.000565527
county	Maonan	0.781126	0.000305978	0.000828066	0.000859479	0.000807826	0.000740203	0.00051794	0.000718742	0.000603328	0.000839975	0.000811969	0.000523047	0.000673857	0.000533103	0.000669099	0.000586878	0.00073209	0.000502101	0.000419778	0.000504098	0.000637207	0.000473016	0.000487901	0.000311721	0.000377576	0.000301879	0.000358873
county	Shanwei	0.744401	0.000689162	0.00164855	0.0013279	0.000887656	0.00101307	0.00114574	0.00077354	0.00115309	0.00103384	0.0010759	0.000665169	0.000549835	0.00085506	0.00064703	0.000701534	0.00101633	0.00091596	0.000505691	0.00113777	0.000458118	0.00101469	0.0004306	0.000298978	0.000238131	0.00135873	0.00100745
county	Yangdong	0.686399	0.000868301	0.000715761	0.00116871	0.00184211	0.00228891	0.00144891	0.00239711	0.00105926	0.00124891	0.00145918	0.001143	0.00120751	0.00158986	0.00112744	0.00124021	0.0012955	0.00119698	0.000816404	0.000980888	0.000903877	0.00101428	0.000568516	0.000650461	0.000324241	0.000466052	0.000503808
county	Tianhe	0.802192	0.000162392	0.000208193	0.000163287	0.000509342	0.000256665	0.000517733	0.000473011	0.00049274	0.000579454	0.000469913	0.000291969	0.0004614	0.000456215	0.00021004	0.000273216	0.000267392	0.000381122	0.000768527	0.000469132	0.000282671	0.000337957	0.000228652	0.000283439	0.00030925	0.000236438	0.000315448
county	Luhe	0.591041	0.00505751	0.00982612	0.00751012	0.004065	0.00674672	0.00548828	0.00277051	0.00873675	0.00437648	0.00338364	0.00328538	0.00192636	0.0032663	0.00503127	0.00450771	0.0075979	0.00423666	0.00748971	0.00801204	0.0060603	0.00602546	0.0048611	0.00961435	0.00342244	0.00521834	0.00571136
county	Qingcheng	0.883106	0.000207446	0.000253093	0.000477964	0.00037625	0.000534861	0.000606057	0.000393374	0.000505416	0.000313556	0.00030128	0.000328629	0.000378816	0.00023936	0.000270817	0.000264647	0.000255488	0.000403734	0.000282455	0.000236085	0.000268527	0.000277999	0.000223791	0.000244397	0.000321421	0.000213886	0.000264788
county	Jiedong	0.595129	0.00179965	0.00134218	0.00221256	0.00159741	0.00183458	0.00288701	0.00193507	0.00137373	0.00232038	0.00155057	0.00139704	0.00210014	0.00111926	0.00109518	0.00165352	0.00142214	0.00179953	0.00152406	0.000474481	0.0010146	0.000687585	0.00080173	0.000548592	0.00067024	0.00116159	0.00100715
county	Huilai	0.638235	0.000617485	0.00128744	0.000874279	0.00135381	0.000972236	0.00166717	0.000666203	0.000861315	0.00133249	0.000857688	0.000961082	0.0012935	0.000734117	0.000933236	0.000978039	0.00150116	0.000938702	0.00110552	0.000875308	0.00110121	0.00127191	0.00120814	0.000377268	0.000683624	0.000492217	0.000852042
county	Dianbai	0.846593	0.000121168	0.000151125	0.000234501	0.000459857	0.000234223	0.000438661	0.000265705	0.000203627	0.000321042	0.000189199	0.000259482	0.000281243	0.000222887	0.000322376	0.000175465	0.000233976	0.000319566	0.000259141	0.000261014	0.000246756	0.000207807	0.000272354	0.000189267	0.000198131	0.000137674	0.000199305
county	Xinyi	0.600026	0.000645331	0.000845479	0.00118977	0.00152878	0.00192478	0.00151594	0.00119798	0.00161079	0.00155751	0.000871432	0.00109596	0.000893415	0.00148309	0.00128119	0.00122196	0.0020618	0.00176712	0.00104336	0.000980288	0.000709222	0.000414467	0.000649925	0.000514353	0.000554687	0.00101418	0.00074644
county	Longhu	0.462821	0.00223968	0.00156899	0.00305588	0.00338123	0.0044518	0.00421043	0.0062771	0.00551296	0.00863766	0.00932317	0.00755244	0.00774668	0.0104923	0.00684845	0.00808711	0.007323	0.00636605	0.0101829	0.00656062	0.00709515	0.00817622	0.00658585	0.00505428	0.0053162	0.00663463	0.00346905
county	Zhongshan	0.79457	0.000116926	0.00011758	0.000256124	0.00038977	0.000346246	0.000331444	0.000387048	0.000256013	0.000291044	0.000334729	0.000294375	0.0003597	0.000270899	0.000214738	0.000267992	0.000304356	0.000254174	0.000523706	0.000340957	0.000203218	0.0002602	0.000295059	0.00019528	0.000225984	0.000337961	0.000135721
county	Yuncheng	0.839077	0.00109511	0.00203071	0.00228771	0.00135685	0.000957908	0.00122612	0.000763849	0.00184273	0.00159175	0.00119583	0.00131109	0.000807839	0.000852127	0.000959445	0.00125566	0.000929918	0.00127496	0.000700703	0.000605617	0.000623922	0.000621482	0.000997125	0.000657997	0.000944241	0.00143934	0.000737328
county	Baiyun	0.734983	0.000200065	0.000264187	0.00020366	0.000582514	0.000584779	0.000576096	0.000774039	0.000675132	0.00078418	0.000716702	0.000589302	0.000697043	0.000539411	0.000510757	0.000504634	0.000430308	0.000576045	0.000724231	0.000520091	0.000402837	0.000436324	0.000445592	0.000500384	0.00041288	0.000552571	0.000265671
county	Sanshui	0.818375	0.000487861	0.000616787	0.00124857	0.00100409	0.000755522	0.000974147	0.00108364	0.000975889	0.000990291	0.000805871	0.00060068	0.000618255	0.00053984	0.000974817	0.000741161	0.0011293	0.000573561	0.000739457	0.000467725	0.000453503	0.000597392	0.000563858	0.000655614	0.000486459	0.000520964	0.000253918
county	Dapu	0.682063	0.0022954	0.00301868	0.00345695	0.00207946	0.00270342	0.00253474	0.00176069	0.00315729	0.00220827	0.00340721	0.00257212	0.00203415	0.00386875	0.0025519	0.00390944	0.00168349	0.00160748	0.00312345	0.000942001	0.00131244	0.00151144	0.00144859	0.00225843	0.00220656	0.002157	0.00205713
county	Gaoyao	0.770492	0.000402161	0.000595185	0.00050046	0.000420955	0.000571715	0.000628242	0.000810475	0.000544664	0.000596332	0.000689214	0.000612239	0.00059001	0.000448355	0.000457529	0.000519938	0.000609431	0.000489605	0.000415029	0.000553821	0.000418025	0.000593382	0.000300876	0.000861076	0.000372871	0.000490029	0.000346438
county	Dongyuan	0.55733	0.00184883	0.00168721	0.00399671	0.00276796	0.00367177	0.00354441	0.0032074	0.00390514	0.00277297	0.0030058	0.00284139	0.00224953	0.00204278	0.00243008	0.00175178	0.00263893	0.00367313	0.0038275	0.00297923	0.00249731	0.00208636	0.00263485	0.00169449	0.00201034	0.00101479	0.00134409
county	Chikan	0.623556	0.00391765	0.0026248	0.00649938	0.00541853	0.00345797	0.00525921	0.00536341	0.00325093	0.0074159	0.00691056	0.00304246	0.00337597	0.00336686	0.00513389	0.00336594	0.00465269	0.00276525	0.00473523	0.00371617	0.00106845	0.00414157	0.00308922	0.0017036	0.00288648	0.00217229	0.00739008
county	Xiashan	0.903845	0.000284614	0.000737184	0.000810696	0.000616374	0.000661303	0.000496852	0.000442554	0.000456409	0.000450776	0.000412603	0.000467255	0.000253418	0.000470631	0.000384475	0.000660426	0.000738134	0.000337259	0.000355477	0.000575264	0.000416601	0.000392736	0.000462604	0.000393666	0.000240788	0.000205159	0.000328797
county	Duanzhou	0.532731	0.00162455	0.00251894	0.00368027	0.00269261	0.00517522	0.00450535	0.00455151	0.00350211	0.00656508	0.00837882	0.00759374	0.007765	0.00662528	0.00382648	0.00394635	0.00477676	0.00612935	0.00402099	0.00257307	0.00305472	0.00360953	0.00353952	0.00268736	0.00351662	0.0024668	0.00269246
county	Futian	0.460811	0.00142262	0.00315978	0.0028658	0.00644905	0.0066217	0.00509323	0.00473222	0.00558097	0.00547889	0.00597468	0.00486299	0.00324288	0.00499707	0.00505026	0.00512979	0.00797315	0.00893326	0.00320065	0.00425881	0.00332948	0.00308127	0.00208109	0.00154361	0.000877904	0.000794819	0.00124632
county	Fengshun	0.790009	0.00133921	0.000776939	0.000546202	0.000902468	0.00127329	0.00112435	0.000981545	0.000732454	0.000792146	0.000612246	0.000790762	0.00132525	0.000753709	0.000744249	0.000767943	0.000688163	0.000726107	0.000586869	0.000615358	0.000744817	0.000771497	0.000571677	0.000274498	0.000314848	0.000270735	0.000564114
county	Huadu	0.762306	0.000354878	0.000664968	0.000536243	0.00109537	0.00103241	0.000858155	0.000755866	0.000932656	0.000747028	0.00104816	0.00105615	0.000989284	0.000514495	0.000509108	0.000643878	0.000517118	0.000633077	0.000670704	0.000467257	0.000588636	0.000476859	0.000551479	0.000588608	0.000757098	0.000422012	0.000387652
county	Kaiping	0.813095	0.0006235	0.00057013	0.00069521	0.00143059	0.00110462	0.000771942	0.000641055	0.000680437	0.000514022	0.000601571	0.000858863	0.000517009	0.000271897	0.000444255	0.000643405	0.000711077	0.000896661	0.000871387	0.000404955	0.000746384	0.000549597	0.000481525	0.000369929	0.00066688	0.000253315	0.000113536
county	Huidong	0.806565	0.000368897	0.000322259	0.000466583	0.000344215	0.000782243	0.000467139	0.000700157	0.000406438	0.000438735	0.000385841	0.000434106	0.000427549	0.000320927	0.000275383	0.000332753	0.000468311	0.000393446	0.000458162	0.000516907	0.000376572	0.000402671	0.000284869	0.000185529	0.000239682	0.000170507	0.000225352
county	Puning	0.788233	0.000155341	0.000202443	0.000244597	0.000295453	0.000443542	0.000202625	0.000250061	0.000338559	0.000307804	0.000227483	0.000224513	0.000138254	0.000171827	0.000255298	0.000235467	0.000172851	0.000222414	0.000230701	0.000204564	0.000165807	0.000314326	0.00018233	0.000157309	0.000178001	0.000181512	0.000120575
county	Longmen	0.625896	0.00348759	0.00498888	0.00313354	0.00380157	0.00274442	0.00248683	0.00250734	0.00154882	0.00335278	0.00219858	0.00219784	0.00322167	0.00359889	0.00293172	0.00305577	0.0039666	0.00265762	0.00291169	0.00326615	0.00249832	0.00184438	0.00229994	0.0022629	0.00143995	0.00443021	0.00150077
county	Maogang	0.55863	0.0061499	0.00503004	0.00613787	0.0041572	0.00647488	0.00471017	0.0054975	0.00557536	0.00389066	0.00320519	0.00433578	0.00447365	0.00346965	0.00351276	0.00449895	0.00409379	0.0032642	0.00232418	0.00166271	0.00191634	0.00171374	0.00332543	0.00242153	0.00218898	0.00580449	0.00315548
county	Xinhui	0.658345	0.000536224	0.000849792	0.00195205	0.00111572	0.00157929	0.00295356	0.00211071	0.00241348	0.00188641	0.00259138	0.00264366	0.00280434	0.00235973	0.00217611	0.00181242	0.00104287	0.00383313	0.00225469	0.00143348	0.00190469	0.0015328	0.00110764	0.000872821	0.00190811	0.000800973	0.000802861
county	Huazhou	0.440761	0.0058326	0.00811625	0.00718108	0.00462917	0.0075775	0.00449691	0.00400112	0.00364063	0.0028741	0.00204138	0.0066083	0.00313778	0.0038906	0.00774649	0.00341544	0.00295467	0.00441774	0.00203044	0.00202539	0.00368579	0.00161596	0.00294722	0.00308468	0.00205445	0.00445199	0.00596255
county	Rongcheng	0.780945	0.000675327	0.00115947	0.000933153	0.000708893	0.000412567	0.000638954	0.000685612	0.000794868	0.000568201	0.000658557	0.000384192	0.000449904	0.000530782	0.000729115	0.000728784	0.00047131	0.000501831	0.000636656	0.000621897	0.000349798	0.00037334	0.000266718	0.00027927	0.000603741	0.000216614	0.000423679
county	Jiexi	0.86242	0.000419559	0.000435199	0.000339123	0.000696882	0.000623054	0.000258905	0.000392107	0.000499934	0.000266268	0.000329763	0.00025611	0.000414036	0.000202899	0.000325387	0.000547104	0.00023083	0.000360698	0.000439694	0.000251073	0.000159734	0.000256894	0.000210207	0.000191131	0.000261177	0.000138331	0.000259146
county	Luoding	0.854266	0.00020762	0.000276182	0.000422933	0.000408125	0.000452622	0.000340162	0.000331023	0.00026973	0.00025489	0.000339761	0.00026074	0.000291645	0.00018586	0.000239844	0.000300913	0.000328553	0.000447551	0.000355649	0.000290128	0.000325152	0.00036641	0.000212303	0.000184772	0.000276875	0.000197507	0.000168998
county	Xinxing	0.553217	0.00613891	0.0109562	0.00620395	0.00755721	0.00328304	0.00964755	0.0055195	0.00363401	0.00783508	0.00736351	0.00523394	0.00528748	0.00406805	0.00386561	0.0034284	0.00384276	0.00350305	0.00197159	0.0016877	0.00521452	0.00121792	0.00420512	0.00453746	0.00455907	0.005574	0.00497071
county	Yantian	0.601602	0.00886764	0.0067315	0.0207549	0.0185145	0.00818582	0.014965	0.00909864	0.0143125	0.00847272	0.0120265	0.00911989	0.0145185	0.00760284	0.00844952	0.00779442	0.0111829	0.0134366	0.0123465	0.010269	0.00793682	0.00428613	0.00488665	0.00484724	0.00601813	0.0087138	0.0036957
county	Wuchuan	0.844643	0.000476619	0.000351196	0.000311881	0.000474548	0.000302253	0.000388029	0.000242507	0.000278536	0.000228838	0.000343009	0.000317951	0.000282015	0.000378839	0.000345425	0.000290891	0.000389855	0.000224591	0.000313042	0.000198337	0.000276487	0.000231541	0.000156373	0.000154598	0.000232759	0.000323727	0.000199504
county	Ruyuan	0.7232	0.00131858	0.00197277	0.000998314	0.00169139	0.00157523	0.000937102	0.00135243	0.00115373	0.00281089	0.00186804	0.00105907	0.00113245	0.00162775	0.00305797	0.00239796	0.00194075	0.00252236	0.00358976	0.00239161	0.00182577	0.00114344	0.00176658	0.0012572	0.0016142	0.000971838	0.00180732
county	Yuancheng	0.864694	0.000452667	0.000867782	0.000866269	0.000719182	0.000533876	0.000682695	0.000400014	0.000488813	0.000610487	0.000555793	0.000624488	0.0004023	0.000353812	0.000432127	0.00047469	0.000816975	0.000876979	0.000451113	0.000541461	0.000481686	0.000455983	0.000319089	0.000506378	0.000253603	0.000669781	0.000177728
county	Zijin	0.951727	0.000371485	0.000575934	0.000475628	0.000359918	0.000373169	0.000327303	0.000276002	0.00016696	0.000230633	0.000235476	0.00023908	0.00013428	0.000188948	0.000230044	0.000365772	0.000329067	0.00020134	0.000208058	0.000244365	0.000272349	0.00020326	0.000296608	0.000127712	0.000104771	0.000318579	8.73515e-05
county	Chaonan	0.775336	0.000602135	0.000195493	0.000429092	0.000611177	0.000397141	0.000466984	0.000295019	0.000523468	0.000425999	0.000315866	0.000338156	0.00037135	0.000336201	0.000288699	0.000528825	0.000310233	0.000348104	0.0002998	0.000308997	0.000463756	0.000197101	0.000319591	0.000147978	0.000173126	0.000206594	0.000378384
county	Yu'nan	0.808126	0.00183234	0.00125791	0.00120365	0.0010186	0.00117713	0.00106348	0.0015315	0.00064615	0.0013095	0.00067354	0.000878371	0.00203705	0.00167772	0.00078261	0.00102083	0.000960942	0.00101484	0.000834196	0.000705762	0.000848941	0.000621197	0.000506648	0.000799497	0.000516037	0.00112319	0.000829726
county	Lianjiang	0.677857	0.000631792	0.00101813	0.000739243	0.000709103	0.000442148	0.000646301	0.000704043	0.000547879	0.000638836	0.000701708	0.000460637	0.000777397	0.000660377	0.000728049	0.000654103	0.000835927	0.000813477	0.000415487	0.000363684	0.000347626	0.000636576	0.000178529	0.000331351	0.000323431	0.000429018	0.000420689
county	Xuwen	0.795393	0.000768065	0.000935228	0.000506643	0.000453147	0.000671618	0.00044692	0.00064135	0.000627491	0.000624316	0.000563552	0.000566485	0.000363788	0.000447592	0.000659264	0.000451224	0.000316844	0.000373642	0.000456846	0.000165841	0.00034197	0.000638737	0.000422235	0.000328631	0.00064369	0.000671199	0.000506753
county	Yun'an	0.707948	0.00243207	0.00216234	0.00196731	0.0021678	0.00193076	0.00265561	0.00205605	0.0025122	0.00182801	0.00129807	0.0013959	0.00145181	0.00129286	0.00138762	0.00180991	0.00187208	0.00239572	0.00179723	0.00159578	0.0015015	0.00353663	0.00338821	0.0017735	0.00162567	0.00381852	0.00336637
county	Pingyuan	0.76326	0.00140086	0.00104109	0.000903228	0.00487399	0.00252901	0.00202546	0.001696	0.00144136	0.00141121	0.00167456	0.001076	0.00332443	0.00336343	0.00167424	0.000721527	0.00109459	0.00133351	0.000947409	0.00342073	0.00253864	0.00232073	0.00216521	0.00150811	0.00251658	0.00190999	0.00137754
county	Xinfeng	0.758118	0.00248495	0.00293133	0.0018788	0.0027683	0.00168798	0.00115829	0.00198552	0.00177029	0.00255704	0.00223444	0.00118845	0.00292271	0.00160541	0.00174714	0.00134628	0.00104133	0.00106503	0.00304579	0.000567644	0.00149412	0.00393634	0.00342823	0.00431769	0.00112503	0.00540142	0.0020229
county	Enping	0.689257	0.00248704	0.00240298	0.0014828	0.00128296	0.00148785	0.00137568	0.00116537	0.00172206	0.00129694	0.00150476	0.00124585	0.000997978	0.00187258	0.000850923	0.00164382	0.000647346	0.000632201	0.000919427	0.000612745	0.00143024	0.000567947	0.000501157	0.00199774	0.00105495	0.00161049	0.0022018
county	Wengyuan	0.642118	0.00295527	0.00271105	0.00397559	0.00170028	0.0016518	0.00264256	0.00197794	0.00199194	0.00208467	0.00143024	0.00287695	0.00277201	0.00324503	0.00282986	0.00125566	0.00110297	0.00107272	0.000888684	0.001858	0.00114089	0.00213733	0.00180329	0.00254956	0.00165365	0.00141912	0.00560311
county	Haifeng	0.876047	0.000545834	0.000549001	0.000370872	0.000271856	0.000446191	0.000454881	0.000277705	0.000311297	0.000373679	0.000288669	0.000399639	0.000354867	0.000248455	0.00024981	0.000418867	0.000212824	0.000515525	0.000188901	0.000243228	0.000173531	0.000285105	0.000250378	0.000171464	0.000274531	0.000390732	0.000389537
county	Jianghai	0.679875	0.00281953	0.00354724	0.00340086	0.00311077	0.00402589	0.00230626	0.0042712	0.00292016	0.00211974	0.00261368	0.00396447	0.00323209	0.00349282	0.00320812	0.00213329	0.00192551	0.00120707	0.00161291	0.00304682	0.00207287	0.00259107	0.00306186	0.00365586	0.00273117	0.00335349	0.00336777
county	Raoping	0.720019	0.000717631	0.000483	0.000919922	0.000509791	0.000577083	0.000615396	0.00100139	0.000744301	0.000640846	0.000657138	0.000391279	0.000616542	0.000595424	0.00130262	0.000809437	0.000536135	0.00059517	0.000842851	0.000614817	0.000274066	0.000521421	0.00032787	0.000258735	0.000505111	0.00020095	0.000749603
county	Mazhang	0.610067	0.00274901	0.00374824	0.00233831	0.00260053	0.00331108	0.00290152	0.00441693	0.00192788	0.00276988	0.00120769	0.00293045	0.00227428	0.00245959	0.00100528	0.00235731	0.00110525	0.000723687	0.00176745	0.00177454	0.00292493	0.00194856	0.00185924	0.00276238	0.00402134	0.00226876	0.00244114
county	Shixing	0.800593	0.00129013	0.0041065	0.00273872	0.00316247	0.00314354	0.0038859	0.00271723	0.00201667	0.00144306	0.00253884	0.00318533	0.0020704	0.00236528	0.00204936	0.00196054	0.00174552	0.00356156	0.00389038	0.00371852	0.000722606	0.00141367	0.00180883	0.000865521	0.00337017	0.00290256	0.00245922
county	Nansha	0.610872	0.0116403	0.0175483	0.0137403	0.014254	0.00691453	0.0151847	0.0119208	0.017246	0.0137211	0.0139316	0.00919286	0.0107732	0.00596224	0.00551196	0.00762133	0.00261228	0.00379436	0.00347988	0.00229641	0.00857513	0.00851788	0.0105365	0.00697232	0.00984542	0.0112939	0.00939858
county	Huaiji	0.863556	0.000491293	0.000575638	0.000660339	0.000475697	0.000346041	0.00044995	0.000469793	0.000521228	0.000357292	0.000253514	0.000297845	0.000275211	0.000279407	0.000264266	0.000288205	0.000398013	0.000308213	0.000248262	0.000168054	0.000423342	0.000240474	0.000260701	0.000232265	0.000102685	0.000152941	0.000182718
county	Guangning	0.809793	0.000941733	0.000888489	0.000955799	0.00117653	0.00118163	0.000673492	0.000686084	0.000846573	0.000708687	0.00055703	0.000692254	0.000465729	0.000875191	0.000762472	0.000511887	0.000605229	0.000661733	0.000418833	0.000746008	0.000392357	0.000490234	0.000259234	0.000402322	0.000426521	0.000446254	0.000350342
county	Lianzhou	0.612702	0.00385074	0.00341229	0.00248595	0.00252223	0.00268855	0.00216245	0.00334825	0.0024369	0.0012442	0.00278834	0.00234189	0.00151261	0.00266108	0.00214861	0.00237431	0.00238419	0.00372152	0.00174918	0.0021239	0.001875	0.00146058	0.0010898	0.00119751	0.000710419	0.00172989	0.0023555
county	Fengkai	0.942651	0.000464194	0.000308502	0.000425482	0.000587598	0.000437244	0.000411426	0.000575844	0.000263046	0.000352845	0.000522237	0.000242677	0.000460724	0.000144739	0.000184617	0.000379489	0.000290172	0.000209859	0.000201997	0.000265972	0.00118591	0.000645966	0.00061255	0.000424234	0.000419997	0.000385059	0.000522697
county	Yangshan	0.732536	0.00194639	0.00551741	0.00322075	0.00184877	0.00595045	0.00334006	0.00698887	0.00217455	0.00115666	0.00311001	0.00277015	0.00300869	0.00223706	0.00306353	0.00546727	0.00304134	0.00333611	0.00220824	0.00386853	0.00632329	0.00578166	0.00268727	0.00211799	0.00594671	0.0041324	0.00291661
county	Gaozhou	0.421225	0.0171133	0.00579698	0.00542807	0.00459833	0.00480817	0.00637062	0.003811	0.00731064	0.00318992	0.0019295	0.00340552	0.00718361	0.00526902	0.0018915	0.00239703	0.00265235	0.00592958	0.00679563	0.0045255	0.00507729	0.00456395	0.00651824	0.00456739	0.00364223	0.00871477	0.00729371
county	Potou	0.535476	0.00535966	0.00502081	0.00264073	0.00406995	0.00445547	0.00494463	0.00578516	0.00770885	0.00418526	0.00506662	0.00338618	0.00501145	0.00387458	0.00478579	0.00191449	0.00311152	0.00394374	0.0011746	0.00201077	0.00268561	0.00212156	0.00226677	0.00318491	0.00271858	0.00469334	0.00498666
county	Taishan	0.761662	0.00248416	0.000943724	0.00103093	0.000628599	0.0011077	0.000966732	0.000588908	0.000587222	0.000444032	0.000624651	0.000623049	0.000960092	0.000553638	0.000593751	0.000670781	0.00086734	0.000507315	0.000539289	0.000468867	0.000258848	0.000462479	0.000378103	0.000241091	0.000889107	0.000447153	0.00115853
county	Dinghu	0.673041	0.0142531	0.0156427	0.0121746	0.0150292	0.017769	0.0151938	0.0135851	0.012656	0.0163561	0.00588466	0.0169298	0.00779947	0.0107256	0.0112171	0.00501073	0.00805396	0.0115633	0.00628682	0.00745809	0.00379227	0.0057298	0.00710239	0.0066059	0.0142665	0.00935714	0.0117483
county	Lianshan	0.525895	0.0196729	0.0221444	0.00927289	0.013532	0.0169837	0.0212891	0.0399535	0.0142901	0.041129	0.0117464	0.0335521	0.0375167	0.0245795	0.026532	0.00766058	0.0117759	0.0300921	0.0336396	0.01607	0.0123068	0.0412893	0.0114612	0.0469833	0.0116722	0.0243183	0.0122326
county	Conghua	0.660105	0.00199862	0.0018745	0.00113433	0.00222107	0.00228197	0.00260664	0.00240605	0.00174715	0.00180383	0.00201806	0.00276444	0.00181098	0.00216114	0.00134237	0.0013585	0.00127308	0.00068642	0.00106685	0.00103663	0.000654058	0.000834268	0.000512731	0.000427349	0.00207338	0.00126518	0.00150208
county	Heping	0.63895	0.00176624	0.00187088	0.00125868	0.00325442	0.00227559	0.00177996	0.00125368	0.00133147	0.00143642	0.00128238	0.00157088	0.00159499	0.00323011	0.001304	0.00125401	0.00103213	0.00131714	0.00147679	0.00112231	0.00095125	0.00107688	0.000602854	0.00164871	0.000835961	0.00126499	0.00374988
county	Yangchun	0.838927	0.000563463	0.000774415	0.000782475	0.00043326	0.000491337	0.000472164	0.000467218	0.000272442	0.000364962	0.000528828	0.000423613	0.000818772	0.000598319	0.000371221	0.000661436	0.000414489	0.000307185	0.000300242	0.00043203	0.000108993	0.000477286	0.00018839	0.000212596	0.000439672	0.00044336	0.000440891
county	Deqing	0.707297	0.00313946	0.00681388	0.00515795	0.00480722	0.00585384	0.00382213	0.00318891	0.00565504	0.00343289	0.00353623	0.0037969	0.00273001	0.00158595	0.00209091	0.00430122	0.00167635	0.00262758	0.00417267	0.00187092	0.00189379	0.00206947	0.00737649	0.00359022	0.00411723	0.00404927	0.00314235
county	Liannan	0.609474	0.0165943	0.0126905	0.00740105	0.00970892	0.00957233	0.00969951	0.00875582	0.00590904	0.0101907	0.0094508	0.0158719	0.00768142	0.0111367	0.00605306	0.00782795	0.0122835	0.0106095	0.0121187	0.00872817	0.0120811	0.0105683	0.0180473	0.00644775	0.01651	0.0164491	0.00976285
county	Nan'ao	0.654614	0.0104217	0.00697782	0.00919503	0.02157	0.0208777	0.00954403	0.0137819	0.00570781	0.0549142	0.0123784	0.0111384	0.0081178	0.00681361	0.0363733	0.00544913	0.0278538	0.0119574	0.011489	0.0267442	0.0147912	0.0052399	0.00607007	0.0279338	0.0130478	0.0209887	0.0158592
